# Supplementary material for: Targeted Phagocytosis Induction for Cancer Immunotherapy via Bispecific MerTK-Engaging Antibodies
Source: Int J Mol Sci. 2022 Dec 10;23(24):15673. doi: 10.3390/ijms232415673 (PMC9779728; doi:10.3390/ijms232415673)
Supplement: Supplementary file 1 [file ijms-23-15673-s001.zip]

Archive with 1 entries (1 files):
- ijms-2035423-supplementary.pdf
